# Supplementary material for: Decision-Making Scores and Hunger Susceptibility: A Positive Correlation Mediated by Fasting FGF21 Independently of Body Fat
Source: Nutrients. 2025 Oct 6;17(19):3160. doi: 10.3390/nu17193160 (PMC12525705; doi:10.3390/nu17193160)
Supplement: Supplementary file 1 [file nutrients-17-03160-s001.zip]

Archive with 1 entries (1 files):
- nutrients-3861513-supplementary.pdf
